# Supplementary material for: Formation of autotriploid Carassius auratus and its fertility-related genes analysis
Source: BMC Genomics. 2021 Jun 10;22:435. doi: 10.1186/s12864-021-07753-5 (PMC8191051; doi:10.1186/s12864-021-07753-5)
Supplement: Supplementary file 6 — Additional file 6: Table S6. Female fertility-related genes. [file 12864_2021_7753_MOESM6_ESM.txt]

Additional file 6: Table S6 Female fertility-related genes
ANK2
BCL2
BMP15
BMP2
BMP2K
BMP3
BMP4
BMP6
BMP7
BMPR1A
BMPR1B
BRWD1
CCM2
CDC2
CDC42
CPEB1
CTSD
DICER1
DMRT1
EEF1A1
EEF1A2
FMR1
FOXL2
GATA4
GDF10
GDF11
GDF3
GDF7
GDF9
GJA1
GLOB1
GRB14
H3
HSPG2
KAT8
LAMTOR2
LAMTOR5
LARP6
LHX8
MFN1
MTNR1A
MTOR
MYC
NOTCH2
NOTCH3
ORC2
OSP
PABPC1
PDE5A
PGR
PGRMC1
PGRMC2
PTEN
RAB37
SETDB1
SHF
SOX1
SOX11
SOX11B
SOX14
SOX17
SOX18
SOX2
SOX21
SOX3
SOX30
SOX4
SOX5
SOX6
SOX7
SOX8
SPARC
SPATA22
SPO11
SYCP1
TBP
TUBA1A
ZAR1
ZAR2
ZGLP1
