# Supplementary material for: Formation of autotriploid Carassius auratus and its fertility-related genes analysis
Source: BMC Genomics. 2021 Jun 10;22:435. doi: 10.1186/s12864-021-07753-5 (PMC8191051; doi:10.1186/s12864-021-07753-5)
Supplement: Supplementary file 7 — Additional file 7: Table S7. Male fertility-related genes. [file 12864_2021_7753_MOESM7_ESM.txt]

Additional file 7: Table S7. Male fertility-related genes
SEPT12
ATP7B
CFTR
CREM
CYP26B1
DMRT2
DMRT2B
EFCAB2
IKBKAP
FGF2
GAPDHS
GATA4
GLIS3
JMJD1C
MAFB
NANOS2
TP53
PAX7
RAE1
SPATA4
STX2
TAF4B
TDRD6
TSSK6
WT1
